# Supplementary material for: Associations between an IgG3 polymorphism in the binding domain for FcRn, transplacental transfer of malaria-specific IgG3, and protection against Plasmodium falciparum malaria during infancy: A birth cohort study in Benin
Source: PLoS Med. 2017 Oct 9;14(10):e1002403. doi: 10.1371/journal.pmed.1002403 (PMC5633139; doi:10.1371/journal.pmed.1002403)
Supplement: S1 Table — (XLSX) [file pmed.1002403.s006.xlsx]

## Sheet: Sheet1
S1 Table: Association between the transfer of specific IgG3 and symptomatic malaria over the first year of life
Antigens	Log rank (p value)	HR [CI]	p value
AMA1	0.961	0.99 [0.76; 1.30]	0.961
MSP1	0.714	0.95 [0.73; 1.24]	0.714
MSP2-3D7	0.869	0.97 [0.75; 1.27]	0.869
MSP2-FC27	0.191	0.84 [0.64; 1.09]	0.193
MSP3	0.488	0.91 [0.70; 1.19]	0.489
GLURP-R0	0.018	0.73 [0.56; 0.95]	0.019
GLURP-R2	0.0001	0.59 [0.45; 0.77]	<0.0001
HR: Hazard Ratio of the Cox Hazard proportion model
CI: confidence interval
